# Supplementary material for: Analysis of the coupling degree between regional logistics efficiency and economic development coordination
Source: PLoS One. 2024 Jan 2;19(1):e0293175. doi: 10.1371/journal.pone.0293175 (PMC10760707; doi:10.1371/journal.pone.0293175)
Supplement: S1 Data — (ZIP) [file pone.0293175.s001.zip]

Archive with 6 entries (5 files):
- S3 Data/
- S3 Data/1-Economic development--31 provices.xlsx
- S3 Data/2-Regional Economic efficiencies.xlsx
- S3 Data/3-Regional Logistic efficiencies.xlsx
- S3 Data/4-logistics efficiency--31 provices.xlsx
- S3 Data/5-Regional coordination.xlsx
