# Supplementary material for: Analysis of the coupling degree between regional logistics efficiency and economic development coordination
Source: PLoS One. 2024 Jan 2;19(1):e0293175. doi: 10.1371/journal.pone.0293175 (PMC10760707; doi:10.1371/journal.pone.0293175)
Supplement: S1 Data — (ZIP) [file pone.0293175.s001.zip › S3 Data/1-Economic development--31 provices.xlsx]

## Sheet: Economic development-31provices
Data 1.	Economic development of China's 31 provinces, 2010-2019 (China Statistical Yearbook).
Number.	Province Year	2010	2011	2012	2013	2014	2015	2016	2017	2018	2019
1	Beijing	0.7111	0.7161	0.7251	0.7301	0.7331	0.7391	0.7451	0.7491	0.7498	0.7525
2	Tianjin	0.4724	0.4645	0.4596	0.4396	0.4237	0.4198	0.4138	0.4118	0.3983	0.3808
3	Hebei	0.2911	0.2931	0.2961	0.2974	0.2792	0.2791	0.2772	0.2713	0.2432	0.2654
4	Shanxi	0.2083	0.2096	0.2117	0.2162	0.2454	0.2317	0.2305	0.2212	0.2363	0.2398
5	Inner Mongolia	0.3011	0.3052	0.3082	0.2991	0.2892	0.2702	0.2712	0.2702	0.2433	0.2511
6	Liaoning	0.4117	0.4097	0.4018	0.3979	0.3911	0.3882	0.3881	0.3851	0.3676	0.3904
7	Jilin	0.3052	0.3091	0.3111	0.3161	0.3196	0.3281	0.2971	0.2838	0.2777	0.2652
8	Heilongjiang	0.3021	0.3072	0.3092	0.3112	0.3052	0.3012	0.2899	0.2762	0.2736	0.2758
9	Shanghai	0.7092	0.7112	0.7132	0.7192	0.7252	0.7372	0.7412	0.7452	0.7552	0.7522
10	Jiangsu	0.4715	0.4724	0.4784	0.4804	0.4815	0.4815	0.4835	0.4885	0.4805	0.4834
11	Zhejiang	0.4753	0.4793	0.4813	0.4854	0.4863	0.4864	0.4874	0.4904	0.4849	0.4966
12	Anhui	0.2193	0.2203	0.2262	0.2303	0.2492	0.2672	0.2693	0.2672	0.2604	0.2366
13	Fujian	0.4018	0.4078	0.4117	0.4387	0.4416	0.4486	0.4536	0.4586	0.2094	0.2151
14	Jiangxi	0.2232	0.2252	0.2172	0.2302	0.2426	0.2624	0.2672	0.2654	0.2639	0.2682
15	Shandong	0.3909	0.3949	0.3989	0.4081	0.4118	0.4217	0.4267	0.4307	0.4498	0.4499
16	Henan	0.3571	0.3592	0.3611	0.3691	0.3633	0.3554	0.3581	0.3601	0.3617	0.3601
17	Hubei	0.3721	0.3731	0.3781	0.3871	0.3929	0.3959	0.3969	0.3971	0.3917	0.3932
18	Hunan	0.3651	0.3681	0.3721	0.3843	0.3882	0.3941	0.3954	0.3981	0.3933	0.3976
19	Guangdong	0.4616	0.4636	0.4695	0.4795	0.4824	0.4854	0.4993	0.5013	0.5212	0.5127
20	Guangxi	0.2112	0.2152	0.2182	0.2292	0.2347	0.2395	0.2415	0.2355	0.2408	0.2479
21	Hainan	0.3453	0.3493	0.3501	0.3581	0.3534	0.3485	0.3495	0.3515	0.3418	0.3547
22	Chongqing	0.3274	0.3344	0.3414	0.3593	0.3811	0.3811	0.3921	0.3999	0.3838	0.4053
23	Sichuan	0.3155	0.3251	0.3301	0.3421	0.3515	0.3693	0.3713	0.3761	0.3717	0.3767
24	Guizhou	0.1992	0.2095	0.2194	0.2622	0.2869	0.2891	0.3011	0.3041	0.3157	0.3114
25	Yunnan	0.1827	0.1997	0.2302	0.2641	0.2792	0.2859	0.2981	0.2997	0.3023	0.3081
26	Shaanxi	0.2782	0.2822	0.2872	0.2892	0.2852	0.2812	0.2822	0.2752	0.2844	0.2978
27	Gansu	0.1582	0.1639	0.1692	0.1712	0.1762	0.1792	0.1822	0.1782	0.1883	0.1849
28	Qinghai	0.1453	0.1453	0.1593	0.1653	0.1683	0.1693	0.1713	0.1673	0.1615	0.1784
29	Ningxia	0.1343	0.1393	0.1443	0.1463	0.1473	0.1493	0.1523	0.1573	0.1547	0.1529
30	Xinjiang	0.1672	0.1722	0.1782	0.1802	0.1832	0.1852	0.1892	0.1972	0.1912	0.2089
31	Tibet	0.2532	0.2612	0.2632	0.2592	0.2442	0.2366	0.2382	0.2316	0.2317	0.2296
