# Supplementary material for: Analysis of the coupling degree between regional logistics efficiency and economic development coordination
Source: PLoS One. 2024 Jan 2;19(1):e0293175. doi: 10.1371/journal.pone.0293175 (PMC10760707; doi:10.1371/journal.pone.0293175)
Supplement: S1 Data — (ZIP) [file pone.0293175.s001.zip › S3 Data/2-Regional Economic efficiencies.xlsx]

## Sheet: Regional economic efficiencies
Data 2.	Economic development efficiency of different regions in China from 2010 to 2019.
Region	Province Year	2010	2011	2012	2013	2014	2015	2016	2017	2018	2019	Mean value
North China	Beijing	0.7111	0.7161	0.7251	0.7301	0.7331	0.7391	0.7451	0.7491	0.7498	0.7525	0.73511
	Tianjin	0.4724	0.4645	0.4596	0.4396	0.4237	0.4198	0.4138	0.4118	0.3983	0.3808	0.42843
	Hebei	0.2911	0.2931	0.2961	0.2974	0.2792	0.2791	0.2772	0.2713	0.2432	0.2654	0.27931
	Shanxi	0.2083	0.2096	0.2117	0.2162	0.2454	0.2317	0.2305	0.2212	0.2363	0.2398	0.22507
	Inner Mongolia	0.3011	0.3052	0.3082	0.2991	0.2892	0.2702	0.2712	0.2702	0.2433	0.2511	0.28088
	Mean value	0.3968	0.3977	0.40014	0.39648	0.39412	0.38798	0.38756	0.38472	0.37418	0.37792	0.38976
Northeast region	Liaoning	0.4117	0.4097	0.4018	0.3979	0.3911	0.3882	0.3881	0.3851	0.3676	0.3904	0.39316
	Jilin	0.3052	0.3091	0.3111	0.3161	0.3196	0.3281	0.2971	0.2838	0.2777	0.2652	0.3013
	Heilongjiang	0.3021	0.3072	0.3092	0.3112	0.3052	0.3012	0.2899	0.2762	0.2736	0.2758	0.29516
	Mean value	0.339667	0.342	0.3407	0.341733	0.338633	0.339167	0.325033	0.315033	0.3063	0.310467	0.329873
East China	Shanghai	0.7092	0.7112	0.7132	0.7192	0.7252	0.7372	0.7412	0.7452	0.7552	0.7522	0.7309
	Jiangsu	0.4715	0.4724	0.4784	0.4804	0.4815	0.4815	0.4835	0.4885	0.4805	0.4834	0.48016
	Zhejiang	0.4753	0.4793	0.4813	0.4854	0.4863	0.4864	0.4874	0.4904	0.4849	0.4966	0.48533
	Anhui	0.2193	0.2203	0.2262	0.2303	0.2492	0.2672	0.2693	0.2672	0.2604	0.2366	0.2446
	Fujian	0.4018	0.4078	0.4117	0.4387	0.4416	0.4486	0.4536	0.4586	0.2094	0.2151	0.38869
	Jiangxi	0.2232	0.2252	0.2172	0.2302	0.2426	0.2624	0.2672	0.2654	0.2639	0.2682	0.24655
	Shandong	0.3909	0.3949	0.3989	0.4081	0.4118	0.4217	0.4267	0.4307	0.4498	0.4499	0.41834
	Mean value	0.413029	0.415871	0.418129	0.427471	0.434029	0.443571	0.446986	0.449429	0.414871	0.414571	0.427796
Central China	Henan	0.3571	0.3592	0.3611	0.3691	0.3633	0.3554	0.3581	0.3601	0.3617	0.3601	0.36052
	Hubei	0.3721	0.3731	0.3781	0.3871	0.3929	0.3959	0.3969	0.3971	0.3917	0.3932	0.38781
	Hunan	0.3651	0.3681	0.3721	0.3843	0.3882	0.3941	0.3954	0.3981	0.3933	0.3976	0.38563
	Mean value	0.364767	0.3668	0.370433	0.380167	0.381467	0.3818	0.383467	0.3851	0.382233	0.383633	0.377987
South China	Guangdong	0.4616	0.4636	0.4695	0.4795	0.4824	0.4854	0.4993	0.5013	0.5212	0.5127	0.48765
	Guangxi	0.2112	0.2152	0.2182	0.2292	0.2347	0.2395	0.2415	0.2355	0.2408	0.2479	0.23137
	Hainan	0.3453	0.3493	0.3501	0.3581	0.3534	0.3485	0.3495	0.3515	0.3418	0.3547	0.35022
	Mean value	0.339367	0.3427	0.345933	0.3556	0.356833	0.3578	0.363433	0.362767	0.367933	0.371767	0.356413
Southwest region	Chongqing	0.3274	0.3344	0.3414	0.3593	0.3811	0.3811	0.3921	0.3999	0.3838	0.4053	0.37058
	Sichuan	0.3155	0.3251	0.3301	0.3421	0.3515	0.3693	0.3713	0.3761	0.3717	0.3767	0.35294
	Guizhou	0.1992	0.2095	0.2194	0.2622	0.2869	0.2891	0.3011	0.3041	0.3157	0.3114	0.26986
	Yunnan	0.1827	0.1997	0.2302	0.2641	0.2792	0.2859	0.2981	0.2997	0.3023	0.3081	0.265
	Tibet	0.2532	0.2612	0.2632	0.2592	0.2442	0.2366	0.2382	0.2316	0.2317	0.2296	0.24487
	Mean value	0.2556	0.26598	0.27686	0.29738	0.30858	0.3124	0.32016	0.32228	0.32104	0.32622	0.30065
Northwest region	Shaanxi	0.2782	0.2822	0.2872	0.2892	0.2852	0.2812	0.2822	0.2752	0.2844	0.2978	0.28428
	Gansu	0.1582	0.1639	0.1692	0.1712	0.1762	0.1792	0.1822	0.1782	0.1883	0.1849	0.17515
	Qinghai	0.1453	0.1453	0.1593	0.1653	0.1683	0.1693	0.1713	0.1673	0.1615	0.1784	0.16313
	Ningxia	0.1343	0.1393	0.1443	0.1463	0.1473	0.1493	0.1523	0.1573	0.1547	0.1529	0.1478
	Xinjiang	0.1672	0.1722	0.1782	0.1802	0.1832	0.1852	0.1892	0.1972	0.1912	0.2089	0.18527
National average	Mean value	0.17664	0.18058	0.18764	0.19044	0.19204	0.19284	0.19544	0.19504	0.19602	0.20458	0.191126
