# Supplementary material for: Analysis of the coupling degree between regional logistics efficiency and economic development coordination
Source: PLoS One. 2024 Jan 2;19(1):e0293175. doi: 10.1371/journal.pone.0293175 (PMC10760707; doi:10.1371/journal.pone.0293175)
Supplement: S1 Data — (ZIP) [file pone.0293175.s001.zip › S3 Data/3-Regional Logistic efficiencies.xlsx]

## Sheet: Regional Logistic efficiencies
Data 3.	Logistic efficiency of different regions in China from 2010 to 2019.
Region	Provice Year	2010	2011	2012	2013	2014	2015	2016	2017	2018	2019	Mean value
North China	Beijing	1	0.872	1	0.897	1	0.837	0.901	0.845	0.99	1	0.9342
	Tianjin	1	1	1	1	1	1	1	1	1	1	1
	Hebei	1	1	1	1	1	1	1	1	1	1	1
	Shanxi	1	0.975	0.852	0.974	0.872	0.781	0.806	0.842	0.914	0.948	0.8964
	Inner Mongolia	0.9	0.874	0.978	1	1	1	1	1	1	1	0.9752
	Mean value	0.98	0.9442	0.966	0.9742	0.9744	0.9236	0.9414	0.9374	0.9808	0.9896	0.96116
Northeast region	Liaoning	0.836	0.934	0.887	0.917	0.962	0.99	0.902	0.917	1	1	0.9345
	Jilin	0.583	0.498	0.524	0.508	0.535	0.581	0.594	0.581	0.524	0.532	0.546
	Heilongjiang	0.689	0.517	0.451	0.448	0.568	0.668	0.764	0.649	0.569	0.577	0.59
	Mean value	0.702667	0.649667	0.620667	0.624333	0.688333	0.746333	0.753333	0.715667	0.697667	0.703	0.690167
East China	Shanghai	1	1	1	1	1	1	1	1	1	1	1
	Jiangsu	0.969	0.916	1	1	1	1	1	1	1	1	0.9885
	Zhejiang	1	0.942	0.884	0.901	0.838	0.849	0.893	0.932	1	1	0.9239
	Anhui	0.817	1	1	1	1	1	1	1	1	1	0.9817
	Fujian	1	1	1	0.957	0.883	0.982	1	1	1	1	0.9822
	Jiangxi	0.773	1	0.925	0.825	0.838	0.917	1	0.925	0.891	0.906	0.9
	Shandong	1	1	1	1	1	1	1	0.915	0.913	0.957	0.9785
	Mean value	0.937	0.979714	0.972714	0.954714	0.937	0.964	0.984714	0.967429	0.972	0.980429	0.964971
Central China	Henan	0.76	0.89	0.929	0.83	0.752	0.844	0.771	0.908	0.749	0.823	0.8256
	Hubei	0.617	0.628	0.645	0.66	0.658	0.64	0.698	0.714	0.725	0.667	0.6652
	Hunan	0.765	0.765	0.777	0.787	0.825	0.859	0.917	0.935	0.956	0.981	0.8567
	Mean value	0.714	0.761	0.783667	0.759	0.745	0.781	0.795333	0.852333	0.81	0.823667	0.7825
South China	Guangdong	0.825	0.692	0.745	0.718	0.776	0.795	0.882	0.941	1	1	0.8374
	Guangxi	0.654	0.835	0.765	0.777	0.808	0.848	0.734	0.707	0.785	0.789	0.7702
	Hainan	0.868	0.926	0.776	0.88	0.867	0.856	0.701	0.857	0.737	0.6	0.8068
	Mean value	0.782333	0.817667	0.762	0.791667	0.817	0.833	0.772333	0.835	0.840667	0.796333	0.8048
Southwest region	Chongqing	0.599	0.693	0.65	0.639	0.693	0.64	0.72	0.731	0.729	0.713	0.6807
	Sichuan	0.559	0.615	0.551	0.522	0.535	0.554	0.562	0.537	0.554	0.554	0.5543
	Guizhou	0.519	0.534	0.864	0.831	0.864	0.929	1	1	1	1	0.8541
	Yunnan	0.746	0.338	0.297	0.308	0.318	0.321	0.387	0.367	0.466	0.451	0.3999
	Tibet	0.556	0.421	0.491	0.459	0.469	0.182	0.462	0.415	0.44	0.441	0.4336
	Mean value	0.5958	0.5202	0.5706	0.5518	0.5758	0.5252	0.6262	0.61	0.6378	0.6318	0.58452
Northwest region	Shaanxi	0.61	0.923	0.781	0.757	0.724	0.751	0.78	0.721	0.657	0.648	0.6047
	Gansu	0.794	0.776	0.817	0.739	0.648	0.628	0.589	0.394	0.433	0.399	0.5385
	Qinghai	0.418	0.465	0.592	0.583	0.646	0.522	0.334	0.335	0.398	0.424	0.3895
	Ningxia	0.532	1	1	0.994	1	1	1	0.913	0.996	0.989	0.7439
	Xinjiang	0.478	0.451	0.421	0.407	0.425	0.499	0.55	0.554	0.534	0.656	0.3785
National average	Mean value	0.5664	0.723	0.7222	0.696	0.6886	0.68	0.6506	0.5834	0.6036	0.6232	0.53102
