# Supplementary material for: Analysis of the coupling degree between regional logistics efficiency and economic development coordination
Source: PLoS One. 2024 Jan 2;19(1):e0293175. doi: 10.1371/journal.pone.0293175 (PMC10760707; doi:10.1371/journal.pone.0293175)
Supplement: S1 Data — (ZIP) [file pone.0293175.s001.zip › S3 Data/4-logistics efficiency--31 provices.xlsx]

## Sheet: logistics efficiency-31.
Data 4.	l e
Number.	Province Year	2010	2011	2012	2013	2014	2015	2016	2017	2018	2019	Mean value
1	Beijing	0.4935	0.4906	0.5182	0.5436	0.5664	0.5728	0.6131	0.6429	0.6769	0.7169	0.5935
2	Tianjin	0.3705	0.3761	0.3885	0.3952	0.4169	0.4322	0.4492	0.4547	0.479	0.4955	0.4305
3	Hebei	0.2786	0.2981	0.3227	0.3387	0.3606	0.3816	0.3991	0.4119	0.4334	0.4612	0.3786
4	Shanxi	0.2526	0.2728	0.2934	0.3271	0.3406	0.3546	0.3695	0.3815	0.4021	0.4352	0.3526
5	Inner Mongolia	0.3483	0.3782	0.4022	0.4256	0.4332	0.4431	0.4629	0.4812	0.4934	0.5139	0.4483
6	Liaoning	0.3494	0.3578	0.3837	0.4031	0.4154	0.4158	0.4258	0.444	0.4594	0.4751	0.4194
7	Jilin	0.3168	0.3265	0.3401	0.3667	0.3854	0.4042	0.4197	0.4144	0.4387	0.4757	0.3968
8	Heilongjiang	0.3072	0.3105	0.3237	0.3332	0.3445	0.3633	0.3804	0.3903	0.4012	0.4574	0.3672
9	Shanghai	0.3842	0.3972	0.4435	0.4521	0.4824	0.5033	0.5323	0.568	0.6107	0.6384	0.5142
10	Jiangsu	0.3671	0.3738	0.4022	0.4324	0.4629	0.4901	0.5193	0.5337	0.5368	0.5432	0.4771
11	Zhejiang	0.4901	0.4981	0.5204	0.5536	0.5756	0.5971	0.6254	0.6482	0.6748	0.7082	0.6001
12	Anhui	0.2707	0.2843	0.3079	0.3388	0.3584	0.3776	0.3951	0.4061	0.4289	0.4435	0.3707
13	Fujian	0.4186	0.4105	0.4298	0.4494	0.4708	0.4834	0.5003	0.5208	0.5488	0.5833	0.4886
14	Jiangxi	0.3586	0.3885	0.4076	0.4309	0.4436	0.4591	0.4747	0.4878	0.5015	0.5343	0.4586
15	Shandong	0.3422	0.3474	0.3825	0.4024	0.4217	0.4331	0.4497	0.4619	0.4457	0.4534	0.4252
16	Henan	0.3183	0.3201	0.3428	0.3668	0.3939	0.4079	0.4264	0.4424	0.4334	0.4508	0.3983
17	Hubei	0.3306	0.3309	0.3417	0.3927	0.4196	0.4435	0.4679	0.4784	0.4996	0.5219	0.4306
18	Hunan	0.3245	0.3398	0.3592	0.3881	0.4063	0.4256	0.4419	0.4584	0.4811	0.5197	0.4245
19	Guangdong	0.3399	0.4496	0.4693	0.4841	0.5124	0.5392	0.5669	0.5872	0.6081	0.6412	0.5399
20	Guangxi	0.3489	0.3624	0.3825	0.4138	0.4309	0.4531	0.4678	0.4973	0.5097	0.5206	0.4489
21	Hainan	0.3559	0.3943	0.4131	0.4313	0.4441	0.4517	0.4677	0.4812	0.5002	0.5164	0.4559
22	Chongqing	0.3051	0.3301	0.3483	0.3667	0.3848	0.3985	0.4157	0.4333	0.4766	0.4929	0.4051
23	Sichuan	0.3135	0.3349	0.3549	0.3769	0.3897	0.4125	0.4251	0.4484	0.4774	0.5016	0.4135
24	Guizhou	0.2891	0.2946	0.3101	0.3337	0.3462	0.3563	0.3723	0.3819	0.4087	0.4278	0.3591
25	Yunnan	0.3147	0.3381	0.3614	0.3794	0.3974	0.4092	0.4303	0.4585	0.4787	0.4862	0.4147
26	Tibet	0.2656	0.2924	0.3208	0.3363	0.3465	0.3645	0.3801	0.3996	0.4156	0.4379	0.3656
27	Shaanxi	0.2723	0.2842	0.3068	0.3349	0.3612	0.3753	0.3882	0.4105	0.4349	0.4543	0.3723
28	Gansu	0.2325	0.2287	0.2515	0.2786	0.3049	0.3315	0.3521	0.3799	0.3893	0.4048	0.3265
29	Qinghai	0.2399	0.2556	0.2761	0.2899	0.3038	0.3253	0.3488	0.3669	0.3843	0.4141	0.3299
30	Ningxia	0.2314	0.2437	0.2646	0.3042	0.3216	0.3336	0.3549	0.3666	0.3846	0.4088	0.3314
31	Xinjiang	0.2244	0.2534	0.2673	0.2819	0.2992	0.3199	0.3452	0.3654	0.3866	0.4055	0.3244
	Mean value	0.324355	0.340748	0.362477	0.385552	0.404545	0.421255	0.440897	0.458171	0.477423	0.501281	0.421355
