# Supplementary material for: Analysis of the coupling degree between regional logistics efficiency and economic development coordination
Source: PLoS One. 2024 Jan 2;19(1):e0293175. doi: 10.1371/journal.pone.0293175 (PMC10760707; doi:10.1371/journal.pone.0293175)
Supplement: S1 Data — (ZIP) [file pone.0293175.s001.zip › S3 Data/5-Regional coordination.xlsx]

## Sheet: Regional coordination
Data 5.	Coordination between Logistics Efficiency and Economic Development Efficiency in Different Regions of China from 2010 to 2019.
Region	Province	2010	2011	2012	2013	2014	2015	2016	2017	2018	2019	Mean value
North China	Beijing	0.894	0.904	0.886	0.867	0.858	0.909	0.867	0.934	0.872	0.899	0.889
	Tianjin	0.771	0.756	0.794	0.652	0.733	0.654	0.634	0.599	0.637	0.627	0.6857
	Hebei	0.376	0.311	0.334	0.335	0.394	0.308	0.348	0.237	0.346	0.398	0.3387
	Shanxi	0.398	0.327	0.375	0.293	0.268	0.148	0.156	0.244	0.045	0.156	0.241
	Inner Mongolia	0.603	0.516	0.549	0.541	0.617	0.501	0.523	0.412	0.448	0.463	0.5173
	Mean value	0.6084	0.5628	0.5876	0.5376	0.574	0.504	0.5056	0.4852	0.4696	0.5086	0.53434
Northeast region	Liaoning	0.637	0.628	0.611	0.614	0.532	0.45	0.522	0.427	0.397	0.403	0.5221
	Jilin	0.378	0.361	0.349	0.336	0.336	0.193	0.347	0.296	0.246	0.287	0.3129
	Heilongjiang	0.355	0.341	0.348	0.336	0.371	0.202	0.321	0.192	0.264	0.276	0.3006
	Mean value	0.456667	0.443333	0.436	0.428667	0.413	0.281667	0.396667	0.305	0.302333	0.322	0.378533
East China	Shanghai	0.747	0.763	0.789	0.639	0.705	0.738	0.792	0.829	0.759	0.858	0.7619
	Jiangsu	0.612667	0.555668	0.533089	0.596	0.577	0.626	0.572	0.584	0.526	0.597	0.577942
	Zhejiang	0.698	0.677	0.654	0.628	0.549	0.653	0.572	0.538	0.555	0.541942	0.606594
	Anhui	0.482	0.439	0.433	0.494	0.41	0.467	0.332	0.38	0.448	0.428	0.4313
	Fujian	0.611293	0.610721	0.586006	0.627	0.564	0.527	0.5	0.534	0.597	0.525	0.568202
	Jiangxi	0.521	0.506	0.526	0.548	0.501	0.418	0.331	0.351	0.462	0.44	0.4604
	Shandong	0.601	0.582	0.591	0.598	0.479	0.494	0.491	0.415	0.388	0.397	0.5036
	Mean value	0.610423	0.590484	0.587442	0.59	0.540714	0.560429	0.512857	0.518714	0.533571	0.540992	0.558563
Central China	Henan	0.381	0.367	0.371	0.376	0.4	0.274	0.25	0.323	0.353	0.364	0.3459
	Hubei	0.426	0.453	0.481	0.492	0.467	0.397	0.41	0.375	0.503	0.483	0.4487
	Hunan	0.532	0.574	0.561	0.542	0.467	0.359	0.382	0.395	0.459	0.469	0.474
	Mean value	0.446333	0.464667	0.471	0.47	0.444667	0.343333	0.347333	0.364333	0.438333	0.438667	0.422867
South China	Guangdong	0.784	0.816	0.804	0.751	0.691	0.685	0.684	0.682	0.758	0.723	0.7378
	Guangxi	0.475	0.481	0.513	0.527	0.385	0.353	0.299	0.361	0.442	0.424	0.426
	Hainan	0.535	0.518	0.529	0.555	0.474	0.447	0.488	0.512	0.518	0.523	0.5099
	Mean value	0.598	0.605	0.615333	0.611	0.516667	0.495	0.490333	0.518333	0.572667	0.556667	0.5579
Southwest region	Chongqing	0.524147	0.527178	0.511365	0.599	0.544	0.531	0.502	0.481	0.507	0.542747	0.526944
	Sichuan	0.411	0.489	0.475	0.412	0.428	0.43	0.417	0.288	0.411	0.423	0.4184
	Guizhou	0.578409	0.613308	0.608626	0.645	0.493	0.386	0.499	0.497	0.54	0.540757	0.54011
	Yunnan	0.500773	0.576704	0.545215	0.547	0.394	0.364	0.438	0.425	0.407	0.484444	0.468214
	Tibet	0.318	0.277	0.276	0.254	0.271	0.269	0.254	0.288	0.291	0.297	0.2795
	Mean value	0.466466	0.496638	0.483241	0.4914	0.426	0.396	0.422	0.3958	0.4312	0.45759	0.446633
Northwest region	Shaanxi	0.476	0.475	0.481	0.485	0.588	0.477	0.572	0.38	0.468	0.492	0.4894
	Gansu	0.254657	0.130793	0.154243	0.109	0.115	0.128	0.168	0.324	0.334	0.333	0.205069
	Qinghai	0.311	0.353	0.357	0.331	0.422	0.433	0.372	0.286	0.3	0.312	0.3477
	Ningxia	0.397	0.384	0.376	0.379	0.429	0.441	0.271	0.343	0.369	0.381	0.377
	Xinjiang	0.315	0.317	0.305	0.247	0.405	0.303	0.392	0.435	0.488	0.497	0.3704
National average	Mean value	0.350731	0.331959	0.334649	0.3102	0.3918	0.3564	0.355	0.3536	0.3918	0.403	0.357914
